# Supplementary material for: Decreased complement 4 and interleukin-10 as biomarkers in aqueous humour for non-exudative age-related macular degeneration: a case control study
Source: J Transl Med. 2025 Mar 12;23:317. doi: 10.1186/s12967-024-05909-x (PMC11905602; doi:10.1186/s12967-024-05909-x)
Supplement: Supplementary file 2 — Additional file 2. Total protein concentrations in AH of subjects. Total protein concentrations (mg/mL) of the AH samples were determined using a bicinchoninic acid protein assay. [file 12967_2024_5909_MOESM2_ESM.xlsx]

## Sheet: Tabelle1
Subject	Total protein concentration [mg/mL]
1	16.29
2	22.92
3	17.64
4	16.24
5	23.2
6	19.83
7	20.07
8	19.69
9	20.63
10	19
11	23.02
12	21.35
13	14.03
14	20.6
15	17.23
16	14.33
17	20.86
18	22.14
19	23.75
20	28.1
21	23.35
22	17.03
23	26.58
24	11.89
25	19.68
26	15.94
27	25.1
28	17.75
29	31.66
30	23.29
31	19.44
32	26.6
33	18.58
