# Supplementary material for: Decreased complement 4 and interleukin-10 as biomarkers in aqueous humour for non-exudative age-related macular degeneration: a case control study
Source: J Transl Med. 2025 Mar 12;23:317. doi: 10.1186/s12967-024-05909-x (PMC11905602; doi:10.1186/s12967-024-05909-x)
Supplement: Supplementary file 3 — Additional file 3. Comparison of protein concentrations among various cohorts. It was determined if notable differences existed in protein concentrations across the diverse groups of patients (n = 12) and controls (n = 21), females (n = 13) and males (n = 20), as well as non-smokers (n = 20) and smokers (n = 11). No statistically significant differences were observed among these groups. This outcome validates the suitability of using protein concentrations for the normalisation of data obtained from the multiplex immunoassay. A comparison of AMD status and sex by independent-means t-test was conducted, while Mann-Whitney test was used for comparison of smoking status. For AMD status and sex, mean (M) and standard deviation (SD) are depicted, while median (Mdn) and first (Q1) and third quartile (Q3) are depicted for smoking status. † Smoking status was not available of two subjects. [file 12967_2024_5909_MOESM3_ESM.xlsx]

## Sheet: Tabelle1
Comparison	Groups	M/Mdn of protein concentration [mg/mL] (SD/Q1, Q3)	P
AMD status	AMD patients	20.42 (1.66)	.902
	Controls	20.61 (5.27)
Sex	Female	22.06 (4.49)	.061
	Male	19.25 (3.60)
Smoking status†	Non-smoker	20.99 (18.06, 23.33)	.113
	Smoker	18.58 (16.24, 20.86)
