# Supplementary material for: Decreased complement 4 and interleukin-10 as biomarkers in aqueous humour for non-exudative age-related macular degeneration: a case control study
Source: J Transl Med. 2025 Mar 12;23:317. doi: 10.1186/s12967-024-05909-x (PMC11905602; doi:10.1186/s12967-024-05909-x)
Supplement: Supplementary file 5 — Additional file 5. Original data of average biomarker levels underlying heatmap presentation. Displayed are average biomarker levels in all subjects, that were adapted to the kit detection limits, in descending order of adapted arbitrary unit (AAU). For the calculation of the AAU, the mean arbitrary unit (AU) for parametric datasets or the median AU for non-parametric datasets was multiplied by the minimum detection level (pg/mL) of each protein, that was given by the certificate of analysis of each kit. Underlined proteins were parametric. Proteins were separated according to the magnitude of AAU levels. An AAU ≥ 10*105 was labelled as a high level, 10*105 > AAU ≥ 1*103 as a medium level and AAU < 1*103 as a low level. Some proteins included in the low level group showed probands with MFI values of zero below the detection limit. Since most probands exhibited values that exceeded the detection limit, these specific proteins were not excluded, but included in the low biomarker level group. [file 12967_2024_5909_MOESM5_ESM.xlsx]

## Sheet: Tabelle1
Proteins with high levels
Protein	Adapted arbitrary unit (AAU)
iC3b	22065066
FH/FHL-1	3.04803e+06
C4B	1.68533e+06
FI	1583565
Proteins with medium levels
Protein	Adapted arbitrary unit (AAU)
FB	771628
FD	539782
C3	442398
C4	83011.6
TWEAK	32310
C5	29083.6
C1q	17936.8
CCL2	16608.7
C2	7495
Proteins with low levels
Protein	Adapted arbitrary unit (AAU)
HGF	786.435
APRIL	616
MBL	479.961
VEGF-A	391.125
MIF	297.6
IL-2r	243
IL-17A	212.109
CXCL10	180.72
M-CSF	126
IL-4	120.27
IL-18	112.124
IL-23	112
CCL7	108
IL-9	88
IFN-γ	88
C5a	86.779
CCL20	84.9948
IL-27	72.45
IL-2	57
TNF-RII	56.9874
IL-12p70	56.3369
MDC	54
GM-CSF	50.4242
CXCL5	46.0702
IL-20	44.5182
LIF	42.5058
IL-22	40
IL-31	36
IL-15	30.88
CSF-3	29.58
CXCL11	29.22
NGF-β	28.6789
CCL24	28.35
CCL4	28.17
CD40L	27.96
SCF	24.99
TNF-α	24.55
IL-13	22.685
CCL11	22.4
IL-7	19.89
IL-16	19.5
SDF-1α	19.5
CD30	19.4
FGF-2	18.16
IL-10	14.8727
CCL3	14.64
TSLP	13.42
IL-1β	13.0824
CCL26	11.68
CX3CL1	11.655
IL-21	10.26
MMP-1	9.48
CCL8	5.81
BAFF	5.69
IL-1α	2.385
IL-8	1.99
CXCL13	0
CXCL1	0
IFN-α	0
IL-3	0
IL-5	0
IL-6	0
CXCL9	0
TNF-β	0
TRAIL	0
