# Supplementary material for: Decreased complement 4 and interleukin-10 as biomarkers in aqueous humour for non-exudative age-related macular degeneration: a case control study
Source: J Transl Med. 2025 Mar 12;23:317. doi: 10.1186/s12967-024-05909-x (PMC11905602; doi:10.1186/s12967-024-05909-x)
Supplement: Supplementary file 6 — Additional file 6. Assessment of potential bias from age and AMD status in biomarker analyses. Simple regression analysis was performed with AMD status as the predictor for biomarker levels of IL-10, C4, and FI, evaluating R², F-statistic, and P values. Age was then added as a second predictor in a multiple regression to assess model improvement. The same analysis was conducted to evaluate the potential bias of AMD status on the correlation between age and biomarker levels of MMP-1 and CCL20. No significant improvement was observed in either case, indicating that age and AMD status did not influence the respective analyses. * P < .050 represents significance. [file 12967_2024_5909_MOESM6_ESM.xlsx]

## Sheet: Tabelle1
Testing the bias of age on the comparison of biomarker levels between AMD patients and controls:
IL-10
Simple regression
Outcome variable	IL-10 level
Predictor variable	AMD status
R2	.142
F-statistic	5.12
P value	.031*
Multiple regression
Outcome variable	IL-10 level
Predictor variable 1	AMD status
Predictor variable 2	Age
R2	.142
F-statistic	2.48
P value	.101
C4
Simple regression
Outcome variable	C4 level
Predictor variable	AMD status
R2	.078
F-statistic	2.62
P value	.116
Multiple regression
Outcome variable	C4 level
Predictor variable 1	AMD status
Predictor variable 2	Age
R2	.082
F-statistic	1.34
P value	.277
FI
Simple regression
Outcome variable	FI level
Predictor variable	AMD status
R2	.079
F-statistic	2.66
P value	.113
Multiple regression
Outcome variable	FI level
Predictor variable 1	AMD status
Predictor variable 2	Age
R2	.102
F-statistic	1.70
P value	.200
Testing the bias of AMD status on the correlation of age with the biomarker levels of MMP-1 and CCL20:
MMP-1
Simple regression
Outcome variable	MMP-1 level
Predictor variable	Age
R2	.162
F-statistic	5.99
P value	.020*
Multiple regression
Outcome variable	MMP-1 level
Predictor variable 1	Age
Predictor variable 2	AMD status
R2	.162
F-statistic	2.90
P value	.071
CCL20
Simple regression
Outcome variable	CCL20 level
Predictor variable	Age
R2	.079
F-statistic	2.64
P value	.114
Multiple regression
Outcome variable	CCL20 level
Predictor variable 1	Age
Predictor variable 2	AMD status
R2	.080
F-statistic	1.30
P value	.287
