# Supplementary material for: Decreased complement 4 and interleukin-10 as biomarkers in aqueous humour for non-exudative age-related macular degeneration: a case control study
Source: J Transl Med. 2025 Mar 12;23:317. doi: 10.1186/s12967-024-05909-x (PMC11905602; doi:10.1186/s12967-024-05909-x)
Supplement: Supplementary file 7 — Additional file 7. Summary of biomarker levels of patients and controls. A comparison between biomarker levels of AMD patients (n = 12) and controls (n = 21) was conducted. Parametric data underwent independent-means t-test, presented as arbitrary unit (AU) with mean (M) and standard deviation (SD). Non-parametric data was analysed by Wilcoxon’s rank-sum test, depicted as AU with median (Mdn) with first (Q1) and third (Q3) quartile. * P < .050 represents significance. [file 12967_2024_5909_MOESM7_ESM.xlsx]

## Sheet: Tabelle1
Biomarker [AU]	Parametric				Biomarker [AU]	Non-parametric
	AMD patients M (SD)	Controls M (SD)	P	r		AMD patients Mdn (Q1, Q3)	Controls Mdn (Q1, Q3)	P	r
IL-10	4.39 (3.46)	7.23 (3.48)	.033*	0.43	C4	121.53 (87.71, 242.97)	334.56 (257.20, 514.03)	.020*	-0.41
FI	7317.07 (7117.64)	12774.35 (10233.67)	0.082	0.31	NGF-β	4.75 (1.88, 6.75)	7.50 (6.00, 11.00)	0.1	-0.29
IL-20	5.33 (3.06)	6.83 (2.83)	0.178	0.29	IL-6	1.00 (0.00, 4.25)	0.00 (0.00, 2.50)	0.111	-0.28
IL-18	13.60 (8.94)	17.37 (8.60)	0.25	0.24	iC3b	8678.31 (5358.12, 14301.67)	12257.63 (8137.36, 36200.35)	0.113	-0.28
FH/FHL-1	23275.86 (12540.88)	28349.59 (15087.05)	0.309	0.23	SDF-1α	5.67 (0.00, 23.04)	0.00 (0.00, 6.50)	0.12	-0.27
MMP-1	2.78 (2.32)	2.03 (1.64)	0.339	0.23	C5	22.00 (9.75, 49.74)	47.82 (26.31, 125.58)	0.141	-0.26
LIF	8.46 (4.51)	9.94 (3.82)	0.348	0.21	FB	37478.03 (32017.79, 41138.24)	40989.96 (35833.58, 50238.81)	0.152	-0.25
IL-1β	3.36 (2.16)	4.06 (1.69)	0.35	0.21	CCL20	3.17 (0.42, 5.50)	5.00 (4.00, 8.00)	0.171	-0.24
MIF	655.83 (376.41)	556.15 (228.08)	0.417	0.21	IFN-α	2.50 (0.00, 5.71)	0.00 (0.00, 3.50)	0.171	-0.24
IL-4	5.89 (5.63)	7.64 (6.86)	0.434	0.15	BAFF	0.00 (0.00, 4.75)	2.50 (0.00, 11.50)	0.175	-0.24
FD	31679.50 (13119.57)	34911.74 (13569.41)	0.508	0.14	CCL3	10.42 (4.25, 17.88)	5.33 (1.00, 13.50)	0.184	-0.23
IL-17A	8.49 (5.54)	9.64 (4.28)	0.54	0.14	IL-3	0.00 (0.00, 2.00)	1.17 (0.00, 4.00)	0.227	-0.21
IL-7	44.67 (27.29)	41.87 (18.28)	0.756	0.08	CCL24	3.50 (0.00, 8.50)	10.00 (2.00, 14.00)	0.241	-0.2
TNF-RII	16.67 (12.12)	15.42 (9.01)	0.76	0.07	CCL26	2.00 (0.00, 15.25)	11.00 (1.00, 17.00)	0.321	-0.17
CXCL5	12.03 (9.13)	12.75 (7.16)	0.817	0.05	HGF	199.00 (71.88, 311.63)	242.00 (101.50, 477.50)	0.331	-0.17
IFN-γ	7.17 (5.17)	7.51 (3.46)	0.841	0.05	IL-8	3.59 (0.00, 13.25)	0.00 (0.00, 8.00)	0.404	-0.15
IL-12p70	7.20 (4.89)	7.48 (3.48)	0.863	0.04	TNF-α	5.75 (3.38, 7.13)	4.00 (3.00, 6.50)	0.408	-0.14
GM-CSF	3.85 (1.39)	3.90 (1.41)	0.923	0.02	IL-9	5.25 (1.21, 12.63)	8.00 (4.00, 14.00)	0.431	-0.14
					CXCL9	0.00 (0.00, 4.25)	0.00 (0.00, 7.00)	0.437	-0.14
					CXCL13	1.50 (0.00, 7.88)	0.00 (0.00, 9.50)	0.437	-0.13
					CXCL11	2.84 (0.00, 5.75)	4.00 (2.50, 9.00)	0.472	-0.13
					APRIL	17.75 (11.04, 25.88)	12.50 (9.00, 21.00)	0.477	-0.12
					C5a	29.55 (10.99, 62.88)	42.29 (14.53, 77.10)	0.477	-0.12
					IL-16	1.92 (0.00, 7.00)	1.50 (0.00, 3.50)	0.502	-0.12
					CSF-3	2.59 (0.13, 5.13)	3.00 (1.83, 6.50)	0.51	-0.11
					C3	8058.51 (2707.40, 18285.74)	2496.41 (1291.53, 16725.17)	0.518	-0.11
					CXCL1	0.00 (0.00, 0.75)	0.00 (0.00, 2.50)	0.524	-0.11
					IL-22	1.00 (0.00, 5.63)	2.50 (0.00, 9.50)	0.537	-0.11
					VEGF-A	74.50 (43.25, 91.00)	74.50 (57.50, 111.00)	0.542	-0.11
					M-CSF	4.25 (0.00, 15.13)	2.00 (0.00, 13.00)	0.549	-0.1
					CD40L	3.92 (1.63, 11.50)	6.00 (1.33, 13.50)	0.574	-0.1
					IL-5	0.50 (0.00, 1.75)	0.00 (0.00, 1.33)	0.589	-0.09
					SCF	10.50 (7.25, 51.00)	10.50 (3.00, 29.83)	0.6	-0.09
					TWEAK	295.34 (92.88, 459.38)	359.00 (151.17, 415.00)	0.6	-0.09
					C1q	525.85 (325.46, 676.73)	549.89 (413.77, 1283.95)	0.618	-0.09
					C2	35.95 (13.44, 42.17)	29.35 (18.47, 63.95)	0.645	-0.08
					MBL	96.45 (14.38, 6321.01)	94.11 (37.37, 155.57)	0.671	-0.07
					TNF-β	0.00 (0.00, 0.13)	0.00 (0.00, 0.00)	0.675	-0.07
					IL-2r	3.42 (2.13, 5.00)	3.00 (0.00, 5.00)	0.678	-0.07
					CCL11	6.84 (2.17, 28.25)	14.50 (5.00, 24.00)	0.68	-0.07
					CX3CL1	6.75 (0.75, 8.38)	4.00 (0.00, 7.50)	0.69	-0.07
					IL-27	4.42 (2.63, 6.00)	5.50 (2.00, 8.00)	0.693	-0.07
					IL-2	2.50 (0.00, 4.38)	3.00 (1.00, 5.00)	0.701	-0.07
					TRAIL	0.00 (0.00, 1.96)	0.00 (0.00, 8.00)	0.728	-0.06
					MDC	3.00 (0.00, 4.63)	3.50 (0.00, 5.50)	0.732	-0.06
					CXCL10	54.17 (7.25, 179.88)	81.50 (20.00, 141.00)	0.736	-0.06
					IL-1α	1.42 (0.00, 5.88)	1.50 (1.00, 7.00)	0.747	-0.06
					CCL7	3.25 (1.79, 12.25)	6.00 (2.50, 11.00)	0.779	-0.05
					IL-31	3.00 (0.00, 7.63)	3.00 (0.00, 5.50)	0.804	-0.04
					IL-13	6.50 (3.00, 7.75)	6.50 (5.50, 8.00)	0.807	-0.04
					FGF-2	3.00 (0.00, 8.75)	4.00 (0.00, 7.50)	0.833	-0.04
					CCL8	7.00 (5.50, 11.37)	7.00 (4.50, 10.00)	0.881	-0.03
					IL-21	1.75 (0.00, 3.00)	1.00 (0.00, 3.50)	0.907	-0.02
					CD30	3.67 (0.75, 5.50)	1.50 (1.17, 7.50)	0.925	-0.02
					TSLP	2.00 (0.13, 3.62)	2.00 (0.00, 4.00)	0.925	-0.02
					IL-15	8.50 (4.75, 11.96)	8.00 (7.00, 9.50)	0.955	-0.01
					IL-23	7.00 (1.88, 9.50)	7.00 (1.00, 10.50)	0.955	-0.01
					C4B	12431.90 (10745.28, 15166.44)	12767.64 (9597.88, 14997.80)	0.985	0
					CCL2	4651.25 (3181.37, 5549.25)	4501.00 (3480.00, 5247.00)	0.999	0
					CCL4	9.25 (5.13, 16.00)	9.00 (4.00, 16.00)	0.999	0
