# Supplementary material for: Decreased complement 4 and interleukin-10 as biomarkers in aqueous humour for non-exudative age-related macular degeneration: a case control study
Source: J Transl Med. 2025 Mar 12;23:317. doi: 10.1186/s12967-024-05909-x (PMC11905602; doi:10.1186/s12967-024-05909-x)
Supplement: Supplementary file 8 — Additional file 8. Correlation of drusen volume and biomarker levels. Drusen volume and biomarker levels were correlated in the patient group using Spearman’s correlation with the correlation coefficient rS. * P < .050 represents significance. n = 9. [file 12967_2024_5909_MOESM8_ESM.xlsx]

## Sheet: Tabelle1
Biomarker	rS	P
CCL4	0.78	.013*
IL-16	0.59	.096
MIF	0.58	.108
IL-21	0.53	.141
CCL3	0.53	.148
MBL	0.53	.148
IL-8	0.51	.158
CD40L	0.48	.194
MDC	0.48	.195
C5	0.47	.213
IL-27	0.46	.213
CCL26	0.44	.231
TRAIL	0.44	.241
C4	0.43	.250
C5a	0.42	.270
IL-6	0.41	.279
CXCL13	0.4	.284
SCF	0.38	.306
IL-9	0.33	.385
CD30	0.33	.391
IL-2r	0.33	.391
CXCL11	0.32	.402
C1q	0.32	.410
IL-1α	0.31	.425
MMP-1	0.25	.521
M-CSF	0.24	.529
C2	0.23	.552
IL-3	0.23	.553
IL-5	0.22	.569
CXCL13	0.22	.571
IL-2	0.21	.587
LIF	0.2	.604
CX3CL1	0.19	.618
IL-22	0.19	.620
TSLP	0.18	.650
C3	0.13	.744
CCL7	0.12	.776
CCL8	0.08	.830
TNF-α	0.08	.831
BAFF	0.05	.889
IFN-α	0.04	.915
IFN-γ	0.04	.915
IL-20	0.03	.949
CCL24	0	.999
FGF-2	0	.999
IL-23	0	.999
CCL2	-0.02	.982
CXCL9	-0.03	.947
TNF-RII	-0.05	.912
IL-31	-0.05	.897
SDF-1α	-0.05	.897
IL10	-0.06	.881
NGF-β	-0.07	.880
CCL20	-0.07	.864
CSF-3	-0.07	.864
GM-CSF	-0.09	.824
iC3b	-0.1	.810
FI	-0.1	.810
IL-4	-0.1	.797
IL-18	-0.13	.731
IL-7	-0.15	.708
APRIL	-0.18	.644
TWEAK	-0.18	.644
FH/FHL-1	-0.22	.581
HGF	-0.22	.581
VEGF-A	-0.23	.552
FD	-0.25	.521
IL-17A	-0.25	.521
IL-1β	-0.27	.476
CCL11	-0.28	.458
CXCL5	-0.3	.431
IL-12p70	-0.3	.431
TNF-β	-0.34	.367
IL-13	-0.34	.364
FB	-0.38	.313
C4B	-0.4	.291
CXCL10	-0.4	.284
IL-15	-0.48	.194
