# Supplementary material for: Decreased complement 4 and interleukin-10 as biomarkers in aqueous humour for non-exudative age-related macular degeneration: a case control study
Source: J Transl Med. 2025 Mar 12;23:317. doi: 10.1186/s12967-024-05909-x (PMC11905602; doi:10.1186/s12967-024-05909-x)
Supplement: Supplementary file 9 — Additional file 9. Correlation of age and biomarker levels. Age and biomarker levels were correlated in the whole proband group using Spearman’s correlation with the correlation coefficient rS. * P < .050 represents significance. n = 33. [file 12967_2024_5909_MOESM9_ESM.xlsx]

## Sheet: Tabelle1
Biomarker	rS	P
MMP-1	0.44	.010*
C3	0.29	.103
CX3CL1	0.27	.129
VEGF-A	0.26	.148
FGF-2	0.24	.187
IL-6	0.24	.182
IL-8	0.22	.221
IL-21	0.19	.277
CXCL13	0.19	.285
C4B	0.19	.290
M-CSF	0.19	.298
IL-7	0.19	.301
CXCL9	0.18	.304
TNF-RII	0.18	.313
CXCL11	0.16	.366
FH/FHL-1	0.14	.448
APRIL	0.13	.475
FD	0.13	.470
C5a	0.13	.466
CCL2	0.12	.514
IFN-α	0.12	.514
SCF	0.12	.521
IL-1β	0.1	.562
IL-22	0.1	.566
CXCL1	0.09	.629
FB	0.08	.638
MIF	0.08	.643
IL-23	0.08	.649
CCL3	0.08	.667
MBL	0.07	.682
IL-2	0.07	.712
IL-5	0.07	.716
iC3b	0.07	.719
IL-2r	0.06	.741
CXCL5	0.05	.764
IFN-γ	0.05	.773
C2	0.05	.778
TRAIL	0.05	.780
IL-15	0.05	.799
IL-27	0.04	.812
CCL8	0.04	.845
CD40L	0.03	.858
GM-CSF	0.03	.862
C5	0.03	.870
TSLP	0.03	.885
CCL11	0.03	.886
MDC	0.03	.886
C1q	0.02	.893
IL-16	0.02	.893
CCL7	0.01	.941
CD30	0.01	.943
IL1-α	0.01	.944
IL-31	0.01	.944
FI	0.01	.947
IL-20	0	.970
NGF-β	0	.990
IL-3	0	.994
CCL24	0	.997
CCL26	-0.01	.944
CCL4	-0.02	.892
IL-9	-0.03	.886
CSF-3	-0.03	.860
IL-18	-0.07	.703
IL-13	-0.07	.706
IL-12p70	-0.07	.688
SDF-1α	-0.08	.646
BAFF	-0.09	.624
TNF-α	-0.09	.603
LIF	-0.1	.573
HGF	-0.14	.449
C4	-0.14	.427
TWEAK	-0.16	.379
IL-17A	-0.15	.395
CXCL10	-0.16	.362
IL-16	-0.16	.367
TNF-β	-0.17	.346
IL-10	-0.18	.316
CCL20	-0.3	.089
