# Supplementary material for: Decreased complement 4 and interleukin-10 as biomarkers in aqueous humour for non-exudative age-related macular degeneration: a case control study
Source: J Transl Med. 2025 Mar 12;23:317. doi: 10.1186/s12967-024-05909-x (PMC11905602; doi:10.1186/s12967-024-05909-x)
Supplement: Supplementary file 10 — Additional file 10. Summary of biomarker levels of smokers and non-smokers. A comparison between biomarker levels of smokers (n = 11) and non-smokers, including former smokers, (n = 20) was conducted. The second tab shows the subgroup analysis of CCL7, IL-7, and IL-6 between smokers with and without AMD. Parametric data underwent independent-means t-test, presented as arbitrary unit (AU) with mean (M) and standard deviation (SD). Non-parametric data was analysed by Wilcoxon’s rank-sum test, depicted as AU with median (Mdn) with first (Q1) and third (Q3) quartile. * P < .050 represents significance. [file 12967_2024_5909_MOESM10_ESM.xlsx]

## Sheet: Comparison smoking status
Biomarker [AU]	Parametric				Biomarker [AU]	Non-parametric
	Smokers M (SD)	Non-smokers M (SD)	P	r		Smokers Mdn (Q1, Q3)	Non-smokers Mdn (Q1, Q3)	P	r
NGF-β	5.24 (4.31)	8.33 (5.28)	0.091	0.33	CCL7	9.33 (6.00, 213.09)	3.25 (1.38, 8.00)	.027*	-0.39
FB	46179.17 (12455.22)	38939.68 (9292.28)	0.111	0.39	IL-7	49.67 (42.75, 78.33)	34.75 (26.50, 42.25)	.030*	-0.38
FD	38925.08 (14285.52)	30779.22 (12337.28)	0.128	0.35	IL-6	2.50 (0.00, 135.59)	0.00 (0.00, 2.25)	0.052	-0.34
IL-13	4.82 (3.55)	6.79 (3.42)	0.15	0.32	IL-9	4.00 (0.00, 9.25)	9.75 (4.63, 1646.63)	0.082	-0.3
IL-18	13.23 (9.14)	17.74 (8.17)	0.188	0.3	FGF-2	0.67 (0.00, 4.25)	5.75 (0.00, 9.75)	0.087	-0.3
IL-12p70	6.23 (4.24)	8.14 (3.73)	0.225	0.28	IL-2	1.00 (0.00, 3.67)	3.59 (1.75, 7.25)	0.108	-0.28
GM-CSF	4.30 (1.69)	3.58 (1.21)	0.23	0.3	CXCL11	2.50 (0.00, 4.75)	3.75 (2.92, 10.13)	0.128	-0.27
CXCL1	0.86 (1.64)	1.73 (2.98)	0.308	0.19	C4B	15718.41 (11441.81, 18656.27)	11862.83 (11004.45, 14656.96)	0.145	-0.25
APRIL	21.20 (15.87)	16.03 (9.27)	0.338	0.26	SCF	18.50 (9.42, 55.00)	9.00 (1.00, 25.75)	0.148	-0.25
IL-4	5.58 (4.98)	7.69 (4.98)	0.344	0.18	IL-3	0.00 (0.00, 0.59)	1.75 (0.00, 4.00)	0.155	-0.25
IL-15	7.68 (3.42)	8.50 (4.30)	0.535	0.15	CXCL9	0.00 (0.00, 2.83)	4.50 (0.00, 7.13)	0.161	-0.24
IL-10	5.56 (3.80)	6.37 (3.30)	0.561	0.14	CCL26	0.00(0.00, 14.50)	10.50 (2.50, 33.75)	0.193	-0.23
LIF	10.05 (4.27)	9.39 (4.00)	0.681	0.1	TNF-β	0.00 (0.00, 0.00)	0.00 (0.00, 0.63)	0.205	-0.22
MMP-1	1.67 (1.57)	2.49 (2.02)	0.681	0.1	C5	28.76 (10.57, 64.49)	48.22 (26.16, 145.88)	0.212	-0.22
CCL20	4.70 (4.05)	5.27 (3.14)	0.69	0.1	M-CSF	1.33 (0.00, 5.75)	4.25 (0.00, 22.25)	0.225	-0.21
CCL11	16.89 (15.43)	14.82 (11.98)	0.704	0.09	MDC	0.00 (0.00, 5.00)	3.75 (2.25, 6.13)	0.274	-0.19
IL-17A	8.88 (5.53)	9.61 (4.47)	0.712	0.09	TNF-α	5.67 (4.00, 8.84)	4.50 (3.00, 6.50)	0.29	-0.18
CXCL5	12.94 (10.12)	12.41 (6.47)	0.877	0.04	BAFF	0.00 (0.00, 4.75)	2.50 (0.00, 16.13)	0.308	-0.18
FH/FHL-1	27519.79 (14164.55)	26839.25 (14851.20)	0.901	0.03	CXCL13	0.00 (0.00, 1.17)	0.59 (0.00, 27.63)	0.331	-0.17
					CCL24	3.00 (1.00, 9.09)	9.50 (1.88, 17.75)	0.349	-0.16
					IL-23	7.00 (5.83, 11.00)	6.50 (0.75, 9.25)	0.395	-0.15
					C4	296.47 (113.11, 357.43)	315.87 (131.92, 524.47)	0.427	-0.14
					CSF-3	2.17 (0.92, 4.50)	3.00 (1.75, 8.75)	0.468	-0.13
					TSLP	1.83 (0.00, 2.84)	2.25 (0.13, 5.25)	0.476	-0.12
					IL-2r	3.00 (0.00, 5.92)	3.50 (1.00, 6.50)	0.492	-0.12
					C5a	27.93 (9.36, 56.71)	46.12 (16.00, 84.59)	0.497	-0.12
					FI	10996.85 (5458.89, 19624.44)	10535.48 (208.57, 14681.52)	0.502	-0.12
					IL-1β	4.00 (2.59, 4.75)	4.00 (3.00, 5.00)	0.504	-0.12
					IFN-γ	10.00 (2.67, 11.84)	7.75 (5.00, 9.25)	0.508	-0.12
					C2	24.95 (16.80, 36.95)	38.81 (13.44, 69.02)	0.555	-0.1
					CX3CL1	6.50 (0.50, 7.25)	5.75 (0.00, 11.00)	0.558	-0.1
					IL-21	0.00 (0.00, 2.50)	1.50 (0.00, 3.75)	0.558	-0.1
					VEGF-A	80.33 (58.09, 100.42)	68.00 (55.88, 97.00)	0.583	-0.1
					HGF	292.00 (105.09, 365.42)	212.75 (95.38, 397.25)	0.591	-0.09
					CD30	2.50 (1.34, 5.17)	3.84 (0.38, 10.13)	0.603	-0.09
					SDF-1α	7.33 (0.00, 16.84)	0.50 (0.00, 6.75)	0.603	-0.09
					CD40L	4.33 (0.92, 13.00)	6.00 (2.13, 16.13)	0.604	-0.09
					CCL4	8.00 (3.84, 14.50)	10.75 (6.25, 16.00)	0.664	-0.08
					MBL	41.06 (19.08, 155.82)	94.95 (36.31, 6311.37)	0.67	-0.07
					C3	5529.98 (1712.49, 26611.18)	4847.42 (1418.18, 13271.89)	0.7	-0.07
					MIF	468.50 (393.50, 732.59)	526.50 (442.88, 742.00)	0.7	-0.07
					TRAIL	0.00 (0.00, 3.67)	0.00 (0.00, 8.00)	0.707	-0.07
					IL-16	1.50 (0.00, 4.75)	1.92 (0.00, 5.50)	0.832	-0.04
					iC3b	9031.64 (7682.09, 25080.63)	15022.84 (7297.09, 32668.62)	0.855	-0.03
					CCL8	7.83 (3.59, 11.42)	7.00 (5.75, 10.00)	0.885	-0.03
					IFN-α	0.00 (0.00, 3.75)	0.00 (0.00, 4.25)	0.917	-0.02
					IL-20	6.50 (3.25, 9.75)	6.00 (5.00, 7.00)	0.917	-0.02
					CCL3	9.17 (4.33, 12.92)	7.25 (1.75, 15.75)	0.918	-0.02
					CXCL10	84.00 (32.33, 123.34)	53.75 (15.88, 153.13)	0.918	-0.02
					IL-5	0.00 (0.00, 1.42)	0.00 (0.00, 2.25)	0.927	-0.02
					IL-8	3.00 (0.00 12.09)	1.00 (0.00, 13.13)	0.931	-0.02
					IL-31	3.17 (0.75, 5.75)	2.50 (0.00, 7.50)	0.933	-0.01
					TNF-RII	15.00 (11.34, 17.75)	14.00 (6.75, 24.25)	0.934	-0.01
					C1q	543.54 (448.71, 723.05)	559.49 (346.76, 1676.27)	0.951	-0.01
					TWEAK	326.00 (145.42, 462.00)	370.50 (133.00, 453.00)	0.951	-0.01
					IL-1α	2.50 (0.67, 3.50)	1.50 (0.62, 14.13)	0.967	-0.01
					IL-27	5.50 (1.75, 6.92)	4.67 (2.75, 9.00)	0.97	-0.01
					IL-22	1.33 (0.00, 10.50)	2.25 (0.00, 8.38)	0.983	0
					CCL2	4483.33 (3226.00, 6426.50)	4617.25 (4005.38, 5267.63)	0.984	0

## Sheet: Subgroup analysis
Subgroup analysis in smoker cohort
Biomarker [AU]	Parametric				Biomarker [AU]	Non-parametric
	AMD patients M (SD)	Controls M (SD)	P	r		AMD patients Mdn (Q1, Q3)	Controls Mdn (Q1, Q3)	P	r
IL-7	72.00 (27.11)	47.62 (25.29)	.192	0.52	CCL7	146.50 (4.96, 294.88)	9.33 (6.25, 91.09)	.705	-0.07
					IL-6	99.50 (0.38, 203.46)	2.50 (0.00, 63.59)	.439	-0.13
