# Supplementary material for: Decreased complement 4 and interleukin-10 as biomarkers in aqueous humour for non-exudative age-related macular degeneration: a case control study
Source: J Transl Med. 2025 Mar 12;23:317. doi: 10.1186/s12967-024-05909-x (PMC11905602; doi:10.1186/s12967-024-05909-x)
Supplement: Supplementary file 11 — Additional file 11. Summary of biomarker levels of females and males. A comparison between biomarker levels of females (n = 13) and males (n = 20) was conducted. Parametric data underwent independent-means t-test, presented as arbitrary unit (AU) with mean (M) and standard deviation (SD). Non-parametric data was analysed by Wilcoxon’s rank-sum test, depicted as AU with median (Mdn) with first (Q1) and third (Q3) quartile. * P < .050 represents significance. [file 12967_2024_5909_MOESM11_ESM.xlsx]

## Sheet: Tabelle1
Biomarker [AU]	Parametric				Biomarker [AU]	Non-parametric
	Females M (SE)	Males M (SE)	P	r		Females Mdn (Q1, Q3)	Males Mdn (Q1, Q3)	P	r
MMP-1	3.17 (2.11)	1.74 (1.59)	0.05	0.42	FB	35833.58 (31082.72, 38062.19)	42435.99 (38031.26, 48902.77)	.027*	-0.39
LIF	8.19 (3.47)	10.19 (4.33)	0.154	0.26	C4B	11345.67 (9597.88, 11925.65)	14098.40 (11722.23, 15822.17)	.036*	-0.36
FD	30800.87 (10679.42)	35644.46 (14693.85)	0.282	0.19	FH/FHL-1	18583.25 (13034.98, 24955.15)	29314.00 (20459.39, 37588.39)	0.062	-0.32
IL-17A	8.19 (4.42)	9.89 (4.90)	0.31	0.19	TNF-α	4.00 (3.00, 5.00)	5.84 (4.00, 7.13)	0.092	-0.29
CCL2	4216.15 (1128.05)	4677.04 (2034.84)	0.41	0.15	FI	6964.62 (173.75, 10969.88)	11922.24 (4747.19, 20274.57)	0.094	-0.29
CXCL5	11.21 (6.37)	13.32 (8.66)	0.427	0.14	IL-16	0.00 (0.00, 2.00)	2.50 (0.38, 6.25)	0.173	-0.24
IL-13	5.56 (2.88)	6.40 (3.88)	0.484	0.13	iC3b	8522.57 (7603.67, 13580.49)	14361.41 (7942.72, 38200.93)	0.194	-0.23
IL-15	7.62 (3.74)	8.53 (3.63)	0.492	0.14	APRIL	11.00 (8.00, 20.00)	14.50 (10.50, 25.50)	0.231	-0.21
CCL20	4.54 (3.04)	5.30 (3.78)	0.529	0.12	CCL8	7.00 (4.00, 9.00)	7.92 (5.75, 11.37)	0.275	-0.19
HGF	249.21 (198.53)	286.28 (205.40)	0.609	0.1	IL-2	3.00 (2.00, 5.00)	2.50 (0.00, 5.13)	0.372	-0.16
NGF-β	7.63 (5.23)	6.78 (5.06)	0.65	0.09	CCL4	13.00 (4.00, 19.00)	8.50 (4.25, 13.00)	0.375	-0.15
IL-12p70	7.01 (3.76)	7.61 (4.19)	0.674	0.08	TRAIL	0.00 (0.00, 1.50)	0.00 (0.00, 8.38)	0.381	-0.15
TNF-RII	15.23 (9.11)	16.29 (10.88)	0.764	0.06	FGF-2	5.00 (1.00, 7.50)	0.84 (0.00, 8.50)	0.385	-0.15
IL-1β	3.72 (1.95)	3.86 (1.87)	0.839	0.04	C1q	541.68 (311.44, 654.32)	559.08 (418.35, 1316.09)	0.413	-0.14
GM-CSF	3.94 (1.12)	3.84 (1.56)	0.841	0.04	CCL11	14.00 (4.50, 14.50)	18.59 (4.63, 27.00)	0.45	-0.13
IFN-γ	7.49 (4.05)	7.32 (4.21)	0.908	0.02	TSLP	2.50 (1.50, 4.00)	1.42 (0.00, 5.25)	0.49	-0.12
IL-10	6.28 (4.19)	6.14 (3.43)	0.92	0.02	C3	2496.41 (895.06, 16506.38)	6911.01 (1916.07, 18449.83)	0.501	-0.12
IL-18	16.17 (8.14)	15.88(9.38)	0.928	0.02	CXCL10	51.83 (8.00, 132.00)	82.75 (17.08, 179.88)	0.519	-0.11
IL-20	6.27 (2.92)	6.30 (3.06)	0.977	0.01	CX3CL1	3.50 (0.00, 7.00)	6.75 (0.00, 10.63)	0.525	-0.11
					CXCL1	0.00 (0.00, 2.00)	0.00 (0.00, 1.50)	0.572	-0.1
					C5a	24.50 (9.79, 62.88)	41.93 (16.05, 74.36)	0.578	-0.1
					CSF-3	3.00 (1.00, 3.00)	3.00 (0.96, 6.25)	0.578	-0.1
					CCL3	5.50 (1.00, 12.50)	7.75 (3.00, 15.75)	0.58	-0.1
					CXCL9	0.00 (0.00, 6.50)	1.17 (0.00, 6.75)	0.601	-0.09
					IL-31	4.50 (0.00, 7.50)	1.75 (0.00, 5.38)	0.625	-0.09
					IL-7	39.00 (29.50, 56.50)	39.25 (26.50, 49.75)	0.632	-0.08
					CCL7	4.00 (1.67, 10.00)	6.25 (2.71, 12.25)	0.645	-0.08
					IL-8	0.00 (0.00, 8.00)	2.00 (0.00, 19.50)	0.653	-0.08
					IL-23	7.00 (2.50, 12.00)	6.67 (1.00, 9.38)	0.657	-0.08
					IL-1α	1.50 (0.83, 3.00)	2.00 (0.00, 8.50)	0.667	-0.07
					IL-5	0.00 (0.00, 2.00)	0.00 (0.00, 1.54)	0.682	-0.07
					CXCL13	1.17 (0.00, 6.00)	0.00 (0.00, 11.25)	0.687	-0.07
					IL-27	4.50 (1.00, 8.00)	5.25 (2.75, 6.46)	0.725	-0.06
					BAFF	0.50 (0.00, 7.50)	2.50 (0.00, 12.00)	0.728	-0.06
					CCL26	10.00 (3.00, 15.00)	6.00 (0.00, 19.75)	0.75	-0.06
					IL-3	1.00 (0.00, 4.00)	0.00 (0.00, 3.25)	0.751	-0.6
					C4	257.20 (121.17, 397.23)	320.55 (117.50, 406.91)	0.758	-0.05
					MBL	92.59 (37.37, 24815.82)	102.20 (18.05, 155.70)	0.758	-0.05
					VEGF-A	70.50 (58.00, 117.50)	76.50 (52.00, 95.12)	0.758	-0.05
					IL-4	6.00 (3.00, 10.00)	6.67 (0.00, 10.75)	0.766	-0.05
					SCF	9.00 (4.00, 16.00)	10.75 (1.00, 58.75)	0.782	-0.05
					MDC	3.00 (2.00, 5.50)	3.25 (0.00, 5.25)	0.793	-0.05
					CD40L	6.00 (3.50, 10.00)	5.00 (0.50, 16.00)	0.796	-0.05
					CXCL11	3.00 (2.67, 6.00)	4.00 (0.00, 8.25)	0.809	-0.04
					IL-6	0.00 (0.00, 2.00)	0.00 (0.00, 4.25)	0.809	-0.04
					TWEAK	366.00 (139.50, 496.00)	355.75 (137.67, 453.00)	0.825	-0.04
					IL-21	1.50 (0.00, 3.00)	0.25 (0.00, 4.63)	0.833	-0.04
					IL-2r	4.00 (2.00, 5.00)	3.00 (0.00, 7.12)	0.838	-0.04
					IL-22	6.00 (0.00, 9.50)	2.00 (0.00, 8.00)	0.864	-0.03
					C2	29.98 (15.43, 44.85)	32.45 (13.23, 71.51)	0.87	-0.03
					C5	44.85 (17.80, 53.32)	41.70 (14.25, 122.26)	0.87	-0.03
					IFN-α	0.00 (0.00, 4.00)	0.00 (0.00, 5.00)	0.872	-0.03
					CD30	2.00 (1.00, 5.50)	3.50 (0.88, 6.50)	0.897	-0.02
					M-CSF	2.00 (0.00, 14.50)	2.25 (0.00, 14.00)	0.939	-0.01
					MIF	494.00 (448.17, 666.00)	501.50 (374.25, 786.25)	0.957	-0.01
					CCL24	10.00 (0.00, 14.00)	6.75 (1.50, 12.25)	0.985	0
					SDF-1α	3.50 (0.00, 7.50)	0.00 (0.00, 16.00)	0.985	0
					IL-9	8.00 (4.00, 11.50)	7.50 (0.96, 17.38)	0.999	0
					TNF-β	0.00 (0.00, 0.00)	0.00 (0.00, 0.00)	0.999	0
